# Supplementary material for: Cyclic Lipodepsipeptides From Pseudomonas spp. – Biological Swiss-Army Knives
Source: Front Microbiol. 2018 Aug 14;9:1867. doi: 10.3389/fmicb.2018.01867 (PMC6104475; doi:10.3389/fmicb.2018.01867)
Supplement: Supplementary file 2 [file Data_Sheet_2.xlsx]

## Sheet: Activity matrix_all
					Viscosin group								Orfamide group				Amphisin group					tolaasin group							Syringomycin group									Syringopeptin group									MDN-0066		Xantholysin
		Microorganism			Viscosin	Viscosinamide	Pseudodesmin A	Pseudodesmin B	WLIP	massetolide A	pseudophomin A	pseudophomin B	Orfamide A	Orfamide B	Orfamide G	PPZPMs	Amphisin	Arthrofactin	Lokisin	Anikasin	Tensin	Tolaasin I	Tolaasin II	Tolaasin A	Tolaasin B	Tolaasin C	Tolaasin D	Tolaasin E	Syringomycin E	Cormycin A	pseudomycin A	pseudomycin B	3'-epi PSB	C18-PSB	C20-PSB	Thanamycin	Syringotoxin	Corpeptin A	Corpeptin B	SP508A	SP508B	SP22A	SP22B	Thanapeptin	SP22PhvA	SP25A	MDN-0066	pseudofactin II	Xantholysin A
Bacteria	Gram-positive	General
		Arthrobacter	crystallopoietes	DSM 20117
		Bacillus	cereus	ATCC 11178	>32 µg/mL	8 µg/mL			32 µg/mL
		Bacillus	cereus	LMG 8221
		Bacillus	cereus
		Bacillus	megaterium	ATCC 13632
		Bacillus	megaterium
		Bacillus	megaterium	ATCC 13632					15.0 mm
		Bacillus	megaterium	ATCC 14381																																				15.6 µg/mL	31.25 µg/mL	7.8 µg/mL	31.25 µg/mL
		Bacillus	megaterium	ATCC 14381																																				9 mm	12 mm	7 mm	10 mm
		Bacillus	megaterium	ATCC 14381																		4 µg/mL
		Bacillus	megaterium	de Bary ITM100																									5 µM	3 µM							9 µM
		Bacillus	megaterium	ITM100																		0.32 µg	0.64 µg	1.28 µg	2.56 µg	> 5.12 µg	0.16 µg	2.56 µg
		Bacillus	megaterium	ITM100																									>50 µM								>50 µM					1.56 µM				3.12 µM
		Bacillus	megaterium	KM																		3.5 µg/mL
		Bacillus	megaterium						0.32 µg													0.04 µg
		Bacillus	megaterium																																			3.75 µM	4.20 µM
		Bacillus	megaterium						0.32 µg													0.04 µg
		Bacillus	sp.																																														50 µg/mL
		Bacillus	subtilis	1604																		6.25 µg/mL
		Bacillus	subtilis	ATCC 6633	32 µg/mL	16 µg/mL			>32 µg/mL					>32 µg/mL
		Bacillus	subtilis
		Bacillus	subtilis	LMG 7135					2.5 mm
		Bacillus	subtilis	LMG 7135T
		Clavibacter	michiganensis	subsp. michiganensis					0.64 µg													0.32 µg
		Clavibacter	michiganensis	subsp. Michiganensis					0.64 µg													0.32 µg
		Clavibacter	michiganensis	subsp. michiganensis					0.64 µg													0.32 µg
		Corynebacterium	michiganense																										1.6 µg
		Clavibacter	michiganensis	subsp. sepedonicus					0.64 µg													0.32 µg
		Clostridium	perfringens	ATCC13124			3.12-6.25 µg/mL	3.12-6.25 µg/mL
		Clostridium	perfringens	NCTC 8798	16 µg/mL	8 µg/mL	2 µg/mL		32 µg/mL					4 µg/mL
		Curtobacterium	flaccunfaciens						0.64 µg													0.16 µg
		Curtobacterium	flaccunfaciens						0.64 µg													0.16 µg
		Enterococcus	faecalis	ATCC 29212/ LMG 8222			3.12-6.25 µg/mL	6.25-12.5 µg/mL
		Enterococcus	faecalis	LMG 8222	16 µg/mL	16 µg/mL	16 µg/mL		>32 µg/mL					>32 µg/mL
		Enterococcus	faecium	LMG 9431	16 µg/mL	8 µg/mL	8 µg/mL		32 µg/mL					>32 µg/mL
		Enterococcus	faecium
		Enterococcus	faecium	(VRE) ATCC 700221			3.12-6.25 µg/mL	3.12-6.25 µg/mL
		Geobacillus	stearothermophilus	var. calidolactis LMG 11163
		Lactobacillus	rhamnosus	LMG 6400
		Listeria	monocytogenes	ATTC 19110T
		Lysinibacillus	fusiformis																																														25 µg/mL
		Micrococcus	luteus	ET067	>32 µg/mL	8 µg/mL	2 µg/mL		>32 µg/mL					>32 µg/mL
		Micrococcus	luteus	ITM102																									37.50 µM								>50 µM					37.50 µM				37.50 µM
		Micrococcus	lysodeikticus																			6.25 µg/mL
		Micrococcus	pyogenes	var. aureus																									26 µg
		Propionibacterium	acnes	LMG 16711	4 µg/mL	4 µg/mL	1 µg/mL		4 µg/mL					8 µg/mL
		Rhodococcus	erythrophyla																																														15.7 µg/mL
		Rhodococcus	erythropolis	N11
		Rhodococcus	erythropolis	N11
		Rhodococcus	fascians	NCPPB2551																									50 µM								50 µM					6.25 µM				12.5 µM
		Rhodococcus	fascians						1.28 µg													0.16 µg
		Rhodococcus	fascians						1.28 µg													0.16 µg
		Rhodococcus	fascians	NCPPB3067																		0.32 µg	0.64 µg	1.28 µg	1.28 µg	> 5.12 µg	0.16 µg	2.56 µg
		Staphylococcus	aureus	ATCC 29213/LMG 10147			3.12-6.25 µg/mL	6.25-12.5 µg/mL
		Staphylococcus	aureus	ATCC 33591/LMG 16217 (MRSA)			6.25-12.5 µg/mL	6.25-12.5 µg/mL
		Staphylococcus	aureus	ATCC 6538																																				11 mm	14 mm	9 mm	9 mm
		Staphylococcus	aureus	ATCC 6538																																				7.8 µg/mL	21.8 µg/mL	3.9 µg/mL	31.25 µg/mL
		Staphylococcus	aureus	ATCC6358
		Staphylococcus	aureus	ET197	>32 µg/mL	16 µg/mL	32 µg/mL		>32 µg/mL					>32 µg/mL
		Staphylococcus	aureus	ET199	>32 µg/mL	16 µg/mL	32 µg/mL		>32 µg/mL					>32 µg/mL
		Staphylococcus	aureus
		Staphylococcus	aureus	LMG 10147	32 µg/mL	8 µg/mL	4 µg/mL		>32 µg/mL					>32 µg/mL
		Staphylococcus	aureus	LMG 8074
		Staphylococcus	aureus	MRSA
		Staphylococcus	aureus	Mu50 (MRSA)	>32 µg/mL	16 µg/mL	16 µg/mL		>32 µg/mL					>32 µg/mL
		Staphylococcus	aureus																			0.64 µg
		Staphylococcus	aureus
		Staphylococcus	epidermidis
		Staphylococcus	epidermidis	ET086	>32 µg/mL	>32 µg/mL	>32 µg/mL		>32 µg/mL					>32 µg/mL
		Staphylococcus	marcescens	ATCC 8100
		Streptococcus	pyogenes	LMG 15868	4 µg/mL	2 µg/mL	1 µg/mL		16 µg/mL					8 µg/mL
		Streptococcus	pneumoniae	LMG 21598	32 µg/mL	16 µg/mL	1 µg/mL		32 µg/mL					4 µg/mL
		Streptomyces	coelicolor	A3(2)
		Streptomyces	lividans	TK24
		Streptomyces	scabies																										420 µg
	Gram-negative	General
		Aeromonas	hydrophilia	ATCC7966
		Agrobacterium	tumefaciens																			0.64 µg
		Agrobacterium	tumefaciens						>10.24 µg													0.64 µg
		Agrobacterium	tumefaciens																										110 µg
		Azospirillum	brasilense	Sp245
		Bordetella	avium	197N
		Burkholderia	vietnamensis	LMG 10927																																													3.5 mm
		Burkholderia	vietnamensis	LMG 10927
		Citrobacter	freundii	ATCC 8090
		Citrobacter	freundii	ATCC8090
		Enterobacter	aerogenes	ATCC13048
		Erwinia	carotovora	subsp. carotovora					5.12 µg													0.32 µg
		Erwinia	carotovora	subsp. carotovora ICMP5702																		> 5.12 µg	> 5.12 µg	> 5.12 µg	> 5.12 µg	> 5.12 µg	> 5.12 µg	> 5.12 µg
		Erwinia	herbicola	NCPPB1269																									>50 µM								>50 µM					>50 µM				>50 µM
		Erwinia	herbicola																			1.28 µg
		Erwinia	herbicola						>10.24 µg													0.64 µg
		Erwinia	nigrifluens																										3.3 µg
		Escherichia	coli	ATCC 25922
		Escherichia	coli	ATCC 25922			>25 µg/mL	>25 µg/mL
		Escherichia	coli	ED8767																		>200 µg/mL
		Escherichia	coli	HB101																		>200 µg/mL
		Escherichia	coli	K12 ITM103																		> 5.12 µg	> 5.12 µg	> 5.12 µg	> 5.12 µg	> 5.12 µg	> 5.12 µg	> 5.12 µg
		Escherichia	coli	K12 ITM103																									>50 µM								>50 µM					>50 µM				>50 µM
		Escherichia	coli	LMG 2092T
		Escherichia	coli
		Escherichia	coli
		Escherichia	coli																			64 µg/mL
		Escherichia	coli						>10.24 µg													0.64 µg
		Escherichia	coli
		Escherichia	coli
		Escherichia	coli																										53 µg
		Escherichia	coli
		Escherichia	coli	K12																																													>1000 µg/mL
		Klebsiella	pneumoniae	ATCC13883
		Proteus	vulgaris	ATCC 13315
		Proteus	mirabelis
		Proteus	vulgaris	LMM2011
		Pseudomonas	aeruginosa	ATCC 15442
		Pseudomonas	aeruginosa	ATCC 27853/LMG 6395			>25 µg/mL	>25 µg/mL
		Pseudomonas	aeruginosa
		Pseudomonas	aeruginosa	PA101
		Pseudomonas	aeruginosa	PA14
		Pseudomonas	aeruginosa	UCBPP-PA14
		Pseudomonas	corrugata																			0.64 µg
		Pseudomonas	corrugata						>10.24 µg													0.64 µg
		Pseudomonas	fluorescens	LMG 1794
		Pseudomonas	fluorescens	LMG 1794T
		Pseudomonas	fluorescens	NCPPB1795																									>50 µM								>50 µM					>50 µM				>50 µM
		Pseudomonas	fluorescens
		Pseudomonas	putida	KT2440
		Pseudomonas	putida	PMS118																		>200 µg/mL
		Pseudomonas	reactans																			1.28 µg
		Pseudomonas	reactans						>10.24 µg													1.28 µg
		Pseudomonas	savastanoi	pv. savastanoi LMG5484
		Pseudomonas	stutzeri	LMG 2333
		Pseudomonas	syringae	pv. phaseolicola																		0.64 µg
		Pseudomonas	syringae	pv. Phaseolicola					>10.24 µg													1.28 µg
		Pseudomonas	syringae	pv. syringae																									>50 µM								>50 µM					>50 µM				>50 µM
		Pseudomonas	syringae	pv. tomato DC3000
		Pseudomonas	syringae																										13 µg
		Pseudomonas	tolaasii	255/2																		>200 µg/mL
		Pseudomonas	tolaasii	CH36
		Pseudomonas	tolaasii	PMS117																		>200 µg/mL
		Pseudomonas	tolaasii																			>1.28 µg
		Pseudomonas	tolaasii						>10.24 µg													>1.28 µg
		Pseudomonas	viridiflava	LMG 2352
		Pseudomonas	putida	DOT-T1E																																													500 µg/mL
		Pseudomonas	putida	DOT-T1E-18																																													500 µg/mL
		Pseudomonas	putida	KT2440																																													500 µg/mL
		Pseudomonas	aeruginosa	PAO1																																													>1000 µg/mL
		Pseudomonas	mendocina																																														500 µg/mL
		Pseudomonas	nitroreducens																																														250 µg/mL
		Salmonella	enterica	serovar Typhimurium ATCC 14028
		Salmonella	enteritidis	ATCC13076
		Salmonella	enteritidis	LMG 10396T
		Salmonella	typhimurium	ATCC 700408/LMG16217			>25 µg/mL	>25 µg/mL
		Serratia	entomophila	DSM12358
		Shigella	flexneri	LMG 10472
		Sphingomonas	wittichii	RW1
		Sphingomonas	wittichii	RW1
		Variovorax	paradoxus	LMG 1797
		Xanthomonas	albilineans	LMG 494					6.5 mm
		Xanthomonas	alfalfae	pv. alfalfa LMG 497					2.6 mm
		Xanthomonas	alfalfae	pv. Alfalfae LMG 497
		Xanthomonas	axonopodis	pv. manihotis LMG 784					6.6 mm
		Xanthomonas	campestris	pv. campestris LMG 582					1.8 mm
		Xanthomonas	campestris	pv. pelargonii 10342					3.6 mm
		Xanthomonas	campestris	pv. phaseoli
		Xanthomonas	campestris	pv. Phaseoli					>10.24 µg													1.28 µg
		Xanthomonas	campestris	pv. Pruni NCPPB416																									>50 µM								>50 µM					>50 µM				>50 µM
		Xanthomonas	citri	pv. malvacearum LMG 761					7.3 mm
		Xanthomonas	hortorum	pv. hederae LMG 7411					3.5 mm
		Xanthomonas	malvacearum																										210 µg
		Xanthomonas	sacchari	LMG 471					2.6 mm
		Xanthomonas	sacchari	LMG 471
		Xanthomonas	translucens	LMG 12921					3.3 mm
		Xanthomonas	translucens	pv. cerealis LMG 679
		Xanthomonas	translucens	pv. cerealis LMG 679					4.5 mm
		Xanthomonas	translucens	pv. graminis LMG 726					3.3 mm
		Xanthomonas	translucens	pv. hordei LMG 737					1.5 mm
		Xanthomonas	vasicola	pv. holcicola LMG 736					1.3 mm
		Xanthomonas	zinnia	pv. zinnia LMG 8692					2.3 mm
		Yersinia	enterocolitica	LMG 7899
	Mycobacteria	General
		Mycobacterium	avium-intracellulare		10-20 µg/mL					2.5-5µg/mL
		Mycobacterium	smegmatis	ATCC 14468																																				15 mm	18 mm	12 mm	14 mm
		Mycobacterium	smegmatis	ATCC 14468																																				31.25 µg/mL	62.5 µg/mL	7.8 µg/mL	31.25 µg/mL
		Mycobacterium	smegmatis	DSM43756
		Mycobacterium	smegmatis	DSM43756
		Mycobacterium	smegmatis	LMG 10267	16	8	8		8
		Mycobacterium	smegmatis																										1.5 µg/mL													2-3 µg/mL
		Mycobacterium	vaccae
		Mycobacterium	tuberculosis		10-20 µg/mL					5-10 µg/mL
		Mycobacterium	tuberculosis
	Fungi	General
		Agaricus	bisporus	U3
		Agaricus	bisporus						1.28 µg													0.08 µg
		Agaricus	bisporus						1.28 µg													0.08 µg
		Agaricus	bitorquis	W19
		Alternaria	alternata																			0.64 µg
		Alternaria	brassicae
		Alternaria	longipes	CBS 620.83
		Armillaria	mellea						2.56 µg													0.32 µg
		Armillaria	mellea						2.56 µg													0.32 µg
		Ascochyta	pisi	MUCL30164
		Aspergillus	fumigatus																													> 20 µg/mL	>20 µg/mL	2.5 µg/mL	5.0 µg/mL
		Aspergillus	flavus
		Aspergillus	niger
		Aspergillus	fumigatus
		Aspergillus	fumigatus																												12.5 µg/mL
		Aspergillus	fumigatus																													>20 µg/mL
		Aspergillus	fumigatus	IHEM 17907	>32	>32	>32		>32					>32
		Bipolaris	spicljera																												12.5 µg/mL
		Botrytis	cinerea	MUCL30158
		Botrytis	cinerea	PVBA405																									37.50 µM								25.0 µM					12.50 µM				1.56 µM
		Botrytis	cinerea
		Botrytis	cinerea						1.28 µg													0.16 µg
		Botrytis	cinerea						1.28 µg													0.16 µg
		Candida	albicans	(amphotericin B-resistant strain)									6.25 µg/mL
		Candida	albicans	(amphotericin B-sensitive parental)
		Candida	albicans	ATCC 10231																																				1.95 µg/mL	5.4 µg/mL	1.95 µg/mL	3.9 µg/mL
		Candida	albicans	ATCC 10231																																				11 mm	14 mm	11 mm	9 mm
		Candida	albicans	CAI4
		Candida	albicans	IHEM 10248 ATCC 24433			>25 µg/mL	>25 µg/mL
		Candida	albicans																			5.12 µg
		Candida	albicans
		Candida	albicans																													0.312-1.25 µg/mL	5.0-10 µg/mL	0.625 µg/mL	5.0 µg/ml
		Candida	albicans																												25 µg/mL
		Candida	albicans																													0.312-0.625 µg/mL
		Candida	albicans						>25 µg													5.12 µg
		Candida	albicans	SC5314	>32	>32	>32		>32					>32
		Candida	parapsilosis
		Candida	parapsilosis						>25 µg													>10 µg
		Chlamydomonas	reinhardtii																										13 µg
		Colletotrichum	gloeosporoides	SR24
		Coprinus	cinereus	R17
		Cryptococcus	neoformans	IHEM9558 ATCC 90112			>25 µg/mL	>25 µg/mL
		Cryptococcus	neoformans																			2.56 µg
		Cryptococcus	neoformans																													0.039-0.312 µg/mL	1.25-2.5 µg/mL	0.01 µg/mL	1.25 µg/mL
		Cryptococcus	neoformans																												3.1 µg/mL
		Cryptococcus	neoformans																													0.039 µg/mL
		Cryptococcus	neoformans						>25 µg													2.56 µg
		Flammulina	velutipes	R44
		Fusarium	culmorum	MUCL30162
		Fusarium	graminearum	MUCL30161
		Fusarium	graminearum																			0.16 µg
		Fusarium	graminearum						> 10.24 µg													0.16 µg
		Fusarium	moniliforme
		Fusarium	oxysporum	MUCL909
		Fusarium	oxysporum	sp. radices – lycopersi CBS 873.95
		Fusarium	oxysporum	sp. vasinfectum CBS 410.90,
		Fusarium	oxysporum						2.56 µg													0.32 µg
		Fusarium	oxysporum						2.56 µg													0.32 µg
		Fusarium	solani						5.12 µg													0.32 µg
		Fusarium	solani						5.12 µg													0.32 µg
		Geotrichum	candidum	ITM104																									37.50 µM								37.50 µM					37.50 µM				>50 µM
		Geotrichum	candidum	var. citri-aurantii
		Geotrichum	candidum																																							25 µM			>50 µM
		Geotrichum	candidum
		Geotrichum	candidum																												n.a.
		Geotrichum	candidum						>10.24 µg													>1.28 µg
		Geotrichum	candidum																										0.41 µg
		Gloeosporium	musarum	MUCL500
		Gloeosporium	solani	CBS 194.32
		Heterobasidion	annosum						1.28 µg													0.16 µg
		Heterobasidion	annosum						1.28 µg													0.16 µg
		Lentinus	edodes	R127
		Lentinus	edodes						1.28 µg													0.32 µg
		Lentinus	edodes						1.28 µg													0.32 µg
		Magnaporthe	oryzae	VT5M1
		Malassezia	pachydermatis
		Malassezia	pachydermatis						>25 µg													>10 µg
		Mucor	recurvus																										210 µg
		Nectria	haematococca	MUCL20259
		Penicillium	digitatum
		Penicillium	notatum
		Penicillium	sp.																										6.6 µg
		Phoma	lingam						2.56 µg													0.16 µg
		Phoma	lingam
		Phytophthora	capsici
		Phytophthora	capsici
		Phytophthora	infestans
		Phytophthora	infestans							10 µg/mL
		Phytophthora	infestans
		Phytophthora	infestans
		Phytophthora	infestans
		Phytophthora	infestans
		Phytophthora	infestans
		Phytophthora	porri	CBS127099									25 µM	25 µM	25 µM
		Phytophthora	ramorum
		Phytopthora	citrophthora																			0.32 µg
		Phytopthora	citrophthora						>10.24 µg													0.32 µg
		Phytopthora	nicotianae																			0.32 µg
		Phytopthora	nicotianae						>10.24 µg													0.32 µg
		Pleurotus	cornucopiae	R38
		Pleurotus	cystidiodies	R45
		Pleurotus	eryngii						2.56 µg													0.32 µg
		Pleurotus	eryngii						2.56 µg													0.32 µg
		Pleurotus	nebrodensis						>10.24 µg													0.32 µg
		Pleurotus	ostreatus	R155
		Pleurotus	ostreatus						1.28 µg													0.16 µg
		Pleurotus	ostreatus						1.28 µg													0.16 µg
		Pleurotus	sajor-caju	R139
		Pyrenophora	tritici-repentis	MUCL30217
		Pythium	attrantheridium	GC-1078
		Pythium	debaryanum	GC-1075
		Pythium	heterothallicum	GC-1074
		Pythium	irregulare	GC-1061
		Pythium	rostratum	GC-1089
		Pythium	sylvaticum	GC-1060
		Pythium	ultimum	var. ultimum GC-1050
		Pythium	ultimum														10 µg/mL
		Pythium	ultimum
		Pythium	ultimum										25 µM	25 µM	25 µM
		Pythium	ultimum
		Pythium	ultimum
		Pythium	ultimum
		Pythium	ultimum
		Pythium	ultimum
		Pythium	ultimum
		Pythium	ultimum
		Pythium	ultimum
		Pythium	ultimum
		Pythium	vexans	GC-1057
		Rhizoctonia	solani	AG 2-1										10 µM
		Rhizoctonia	solani	AG4									>100 µM
		Rhizoctonia	solani	AG4-HGI										100 µM
		Rhizoctonia	solani	AG4-HGI									100 µM	100 µM	100 µM
		Rhizoctonia	solani	CBS 211.84
		Rhizoctonia	solani														10 µg/mL
		Rhizoctonia	solani						0.64 µg													0.08 µg
		Rhizoctonia	solani						0.64 µg													0.08 µg
		Rhizoctonia	solani
		Rhizoctonia	solani
		Rhizoctonia	solani
		Rhizoctonia	solani
		Rhizoctonia	solani
		Rhizoctonia	solani	1583																		0.32 µg	0.64 µg	1.28 µg	2.56 µg	5.12 µg	0.16 µg	5.12 µg
		Rhizoctonia	solani
		Rhizoctonia	solani
		Rhizoctonia	solani
		Rhodotorula	pilimanae	A.T.C.C. 26423																									5 µM	3 µM							9 µM
		Rhodotorula	pilimanae	ATCC26423																		2.56 µg	5.12 µg	5.12 µg	> 5.12 µg	> 5.12 µg	2.56 µg	> 5.12 µg
		Rhodotorula	pilimanae	ATCC26423																									6.25 µM								6.25 µM					12.50 µM				37.50 µM
		Rhodotorula	pilimanae																			0.64 µg
		Rhodotorula	pilimanae
		Rhodotorula	pilimanae																																					17 mm	21 mm	12 mm	15 mm
		Rhodotorula	pilimanae																																							12.5 µM			>50 µM
		Rhodotorula	pilimanae																			64 µg/mL
		Rhodotorula	pilimanae						>10.24 µg													0.64 µg
		Rhodotorula	rubra																																					3.9 µg/mL	2.7 g/mL	1.95 µg/mL	7.8 µg/mL
		Rhodotorula	rubra																																					15 mm	18 mm	13 mm	12 mm
		Rhodotorula	pilimanae	ATCC 26423
		Rhodotorula	pilimanae																																					1.95 µg/mL	10.9 µg/mL	1.95 µg/mL	7.8 µg/mL
		Saccharomyces	cerevisiae
		Saccharomyces	cerevisiae	W303-1A
		Saprolegnia	parasitica
		Sclerotinia	minor						0.64 µg													0.16 µg
		Sclerotinia	minor						0.64 µg													0.16 µg
		Sclerotinia	sclerotiorum						1.28 µg													0.32 µg
		Sclerotinia	sclerotiorum						1.28 µg													0.32 µg
		Sclerotinia	sclerotiorum
		Sclerotium	rolfsii																			0.32 µg
		Sclerotium	rolfsii						>10.24 µg													0.32 µg
		Septoria	tritici																			0.64 µg
		Sporoidiobolus	salmonicolor
		Trichoderma	viride						1.28 µg													0.16 µg
		Trichoderma	viride						1.28 µg													0.16 µg
		Trichophyton	mentagrophytes	IHEM 10342/ATCC 9533			>25 µg/mL	>25 µg/mL
		Verticillium	dahliae						1.28 µg													0.16 µg
		Verticillium	dahliae						1.28 µg													0.16 µg
		Volvariella	bombycina	R83
	Protozoa	General
		Acanthamoeba	sp.			n.a.
		Hartmanella	vermiformis	ATCC50237		n.a.
		Polysphondylium	violaceum
		Naegleria	americana
		Naegleria	americana
	Cells
		Normal Dermis Fibroblast	human
		RBC	human						C50 4.3 µg/mL													C50 34.6 µg/mL
		RBC	human																										2.0 µM	50 µM							0.3 µM
		RBC	horse
		RBC	rabbit																										0.8 µM	40 µM							0.2 µM
		RBC	sheep																										1.4 µM								5.9					0.8				0.6
		RBC	sheep																										0.4 µM	10 µM							0.07 µM
		RBC	n.a.						0.64 µg													2.56 µg
		RBC	n.a.
	Cancer cells
		A375 melanoma cells
		hepatocellular carcinoma HePG2																																															>50 µM
		Human erythromyeloblastoid leukemia cells (K562)							IC50 12.4 µM
		Human H116 colon carcinoma
		Human H125 lung adenocarcinoma
		Human LNCaP prostate adenocarcinoma
		Human lung cancer cell lines A549							>50 µM
		human cervix carcinoma cells HeLa																		83 µg/mL
		Human MCF-7 breast adenocarcinoma
		Human MCF-7 breast adenocarcinoma							>50 µM
		Human MCF-7 breast adenocarcinoma																																															>50 µM
		Human MDA-MB-231 breast adenocarcinoma
		Human myelogenous leukemia cell lines Dami							IC50 15.2 µM
		Human OVCAR-3 ovarian adenocarcinoma
		Human Panc-1 pancreatic carcinoma
		human umbilical vein endothelial cells																		82 µg/mL
		human chronic myeloid leukemia cells K-562																		>100
		human pancreas epithelial cell MiaPaca-2																																															>50 µM
		human Renal Cell Carcinoma Cell line RCC4																																															19.9 µM
		human Renal Cell Carcinoma Cell line RCC4-VHL																																															>50 µM
		Human U251 Nglioma
		Human CFU-GM normal
		metastatic breast cancercell line MDA-MB-231			cytotoxic
		metastatic prostate cancercell line PC-3M			inhibition of migration
		Murine C38 colon carcinoma
		Murine L1210 leukemia
		Renal cell carcinoma																																													24.4 µM
	Insects
		Myzus persicae (aphids)																																															LC50 13.4 µg/mL
		Myzus persicae (aphids)											LC50 34.5 µg/mL
		Drosophila.
	plants
		green foxtail (Setariaviridis)
		immature Bing cherry fruits																											2.5 µg													2.5 µg
		Nicotiana tabacum																												10 µM
		Nicotiana tabacum leaf cells																				10 µg/mL
		peach																											0.6 mg/mL
		Solanum sp. leafcells																				10 µg/mL
		tomato leaves								>100 µg/mL
	virusses
		infectious hematopoietic necrosis virus
		hepatitis C virus
	animals
		Mice
		Mice
[truncated: 7 more columns]

## Sheet: Activity matrix_bacteria
					Viscosin group								Orfamide group					Amphisin group				tolaasin group							Syringomycin group								Syringopeptin group								MDN-0066		Xantholysin
		Microorganism			Viscosin	Viscosinamide	Pseudodesmin A	Pseudodesmin B	WLIP	massetolide A	pseudophomin A	pseudophomin B	Orfamide A	Orfamide B	Orfamide G	PPZPMs	Poaeamide	Amphisin	Arthrofactin	Anikasin	Tensin	Tolaasin I	Tolaasin II	Tolaasin A	Tolaasin B	Tolaasin C	Tolaasin D	Tolaasin E	Syringomycin E	Cormycin A	pseudomycin A	pseudomycin B	3'-epi PSB	C18-PSB	C20-PSB	Syringotoxin	Corpeptin A	Corpeptin B	SP508A	SP508B	SP22A	SP22B	SP22PhvA	SP25A	MDN-0066	pseudofactin II	Xantholysin A	Xantholysin B	Xantholysin D
Bacteria	Gram-positive	General
		Arthrobacter	crystallopoietes
		Bacillus	cereus
		Bacillus	megaterium
		Bacillus	subtilis																			6.25 µg/mL
		Clavibacter	michiganensis						0.64 µg													0.32 µg
		Clostridium	perfringens				3.12-6.25 µg/mL	3.12-6.25 µg/mL
		Corynebacterium	michiganense																										1.6 µg
		Curtobacterium	flaccunfaciens						0.64 µg													0.16 µg
		Enterococcus	faecalis				3.12-6.25 µg/mL	6.25-12.5 µg/mL
		Enterococcus	Faecium
		Geobacillus	stearothermophilus
		Lactobacillus	rhamnosus
		Listeria	monocytogenes
		Micrococcus	luteus																										37.50 µM							>50 µM					37.50 µM			37.50 µM
		Micrococcus	lysodeikticus																			6.25 µg/mL
		Micrococcus	pyogenes																										26 µg
		Rhodococcus	erythropolis
		Rhodococcus	fascians																										50 µM							50 µM					12.5 µM			6.25
		Staphylococcus	aureus				3.12-6.25 µg/mL	6.25-12.5 µg/mL
		Streptomyces	scabies																										420 µg
		14	20
	Gram-negative	General
		Aeromonas	hydrophilia
		Agrobacterium	tumefaciens																			0.64 µg
		Azospirillum	brasilense
		Bordetella	avium
		Burkholderia	vietnamensis
		Citrobacter	freundii
		Enterobacter	aerogenes
		Erwinia	carotovora						5.12 µg													0.32 µg
		Erwinia	herbicola																										>50 µM							>50 µM					>50 µM			>50 µM
		Erwinia	nigrifluens																										3.3 µg
		Escherichia	coli
		Klebsiella	pneumoniae
		Proteus	vulgaris
		Pseudomonas	aeruginosa
		Pseudomonas	corrugata																			0.64 µg
		Pseudomonas	fluorescens
		Pseudomonas	putida
		Pseudomonas	reactans																			1.28 µg
		Pseudomonas	savastanoi
		Pseudomonas	stutzeri
		Pseudomonas	syringae																			0.64 µg
		Pseudomonas	tolaasii
		Pseudomonas	viridiflava
		Salmonella	enterica
		Salmonella	enteritidis
		Salmonella	typhimurium				>25 µg/mL	>25 µg/mL
		Serratia	entomophila
		Shigella	flexneri
		Sphingomonas	wittichii
		Staphylococcus	marcescens
		Variovorax	paradoxus
		Xanthomonas	albilineans						6.5 mm
		Xanthomonas	alfalfae						2.6 mm
		Xanthomonas	axonopodis						6.6 mm
		Xanthomonas	campestris
		Xanthomonas	citri						7.3 mm
		Xanthomonas	hortorum						3.5 mm
		Xanthomonas	malvacearum																										210 µg
		Xanthomonas	sacchari						2.6 mm
		Xanthomonas	translucens						3.3 mm
		Xanthomonas	vasicola						1.3 mm
		Xanthomonas	species						2.3 mm
		Yersinia	enterocolitica
		20	43
	Mycobacteria	General
		Mycobacterium	avium-intracellulare		10-20 µg/mL					2.5-5µg/mL
		Mycobacterium	smegmatis																																				15 mm	18 mm	12 mm	14 mm
		Mycobacterium	vaccae
		Mycobacterium	tuberculosis		10-20 µg/mL					5-10 µg/mL
	Fungi	General
		Agaricus	bisporus
		Agaricus	bitorquis
		Alternaria	alternata																			0.64 µg
		Alternaria	brassicae
		Alternaria	longipes
		Armillaria	mellea						2.56 µg													0.32 µg
		Ascochyta	pisi
		Aspergillus	fumigatus																													> 20 µg/mL	>20 µg/mL	2.5 µg/mL	5.0 µg/mL
		Aspergillus	flavus
		Aspergillus	niger
		Bipolaris	spicifera																												12.5 µg/mL
		Botrytis	cinerea
		Candida	albicans	(amphotericin B-resistant strain)									6.25 µg/mL
		Candida	albicans	(amphotericin B-sensitive parental)
		Candida	parapsilosis
		Chlamydomonas	reinhardtii																										13 µg
		Colletotrichum	gloeosporoides
		Coprinus	cinereus
		Cryptococcus	neoformans				>25 µg/mL	>25 µg/mL
		Flammulina	velutipes
		Fusarium	culmorum
		Fusarium	graminearum
		Fusarium	moniliforme
		Fusarium	oxysporum
		Fusarium	solani						5.12 µg													0.32 µg
		Geotrichum	candidum																										37.50 µM							37.50 µM					37.50 µM			>50 µM
		Gloeosporium	musarum
		Gloeosporium	solani
		Heterobasidion	annosum						1.28 µg													0.16 µg
		Lentinus	edodes
		Magnaporthe	oryzae
		Malassezia	pachydermatis
		Mucor	recurvus																										210 µg
		Nectria	haematococca
		Penicillium	digitatum
		Penicillium	notatum
		Penicillium	sp.																										6.6 µg
		Phoma	lingam						2.56 µg													0.16 µg
		Phytophthora	capsici
		Phytophthora	infestans
		Phytophthora	porri										25 µM	25 µM	25 µM
		Phytophthora	ramorum
		Phytopthora	citrophthora																			0.32 µg
		Phytopthora	nicotianae																			0.32 µg
		Phytopthora	nicotianae						>10.24 µg													0.32 µg
		Pleurotus	cornucopiae
		Pleurotus	cystidiodies
		Pleurotus	eryngii						2.56 µg													0.32 µg
		Pleurotus	nebrodensis						>10.24 µg													0.32 µg
		Pleurotus	ostreatus
		Pleurotus	sajor-caju
		Pyrenophora	tritici-repentis
		Pythium	attrantheridium
		Pythium	debaryanum
		Pythium	heterothallicum
		Pythium	irregulare
		Pythium	rostratum
		Pythium	sylvaticum
		Pythium	ultimum
		Pythium	vexans
		Rhizoctonia	solani											10 µM
		Rhodotorula	pilimanae																										5 µM	3 µM						9 µM
		Rhodotorula	rubra																																				3.9 µg/mL	2.7 g/mL	1.95 µg/mL	7.8 µg/mL
		Saccharomyces	cerevisiae
		Saprolegnia	parasitica
		Sclerotinia	minor						0.64 µg													0.16 µg
		Sclerotinia	sclerotiorum						1.28 µg													0.32 µg
		Sclerotium	rolfsii																			0.32 µg
		Septoria	tritici																			0.64 µg
		Sporoidiobolus	salmonicolor
		Trichoderma	viride						1.28 µg													0.16 µg
		Trichophyton	mentagrophytes				>25 µg/mL	>25 µg/mL
		Verticillium	dahliae						1.28 µg													0.16 µg
		Volvariella	bombycina
	Protozoa	General
		Acanthamoeba	sp.			n.a.
		Hartmanella	vermiformis	ATCC50237		n.a.
		Polysphondylium	violaceum
		Naegleria	americana
	Cells
		Normal Dermis Fibroblast	human
		RBC	horse
		RBC	human						C50 4.3 µg/mL													C50 34.6 µg/mL
		RBC	human																										2.0 µM	50 µM						0.3 µM
		RBC	rabbit																										0.8 µM	40 µM						0.2 µM
		RBC	sheep																										1.4 µM							5.9					0.8			0.6
		RBC	sheep																										0.4 µM	10 µM						0.07 µM
		RBC	n.a.						0.64 µg													2.56 µg
		RBC	n.a.
	Cancer cells
		A375 melanoma cells
		hepatocellular carcinoma HePG2																																													>50 µM	>50 µM	>50 µM
		Human erythromyeloblastoid leukemia cells (K562)							IC50 12.4 µM
		Human H116 colon carcinoma
		Human H125 lung adenocarcinoma
		Human LNCaP prostate adenocarcinoma
		Human lung cancer cell lines A549							>50 µM
		Human MCF-7 breast adenocarcinoma
		Human MCF-7 breast adenocarcinoma							>50 µM
		Human MCF-7 breast adenocarcinoma																																													>50 µM	>50 µM	>50 µM
		Human MDA-MB-231 breast adenocarcinoma
		Human myelogenous leukemia cell lines Dami							IC50 15.2 µM
		Human OVCAR-3 ovarian adenocarcinoma
		Human Panc-1 pancreatic carcinoma
		human cervix carcinoma cells HeLa
		human umbilical vein endothelial cells
		human chronic myeloid leukemia cells K-562																		>100
		human pancreas epithelial cell MiaPaca-2																																													>50 µM	>50 µM	>50 µM
		human Renal Cell Carcinoma Cell line RCC4																																													19.9 µM	>50 µM	>50 µM
		human Renal Cell Carcinoma Cell line RCC4-VHL																																													>50 µM	>50 µM	>50 µM
		Human U251 Nglioma
		HumanCFU-GM normal
		metastatic breast cancercell line MDA-MB-231			cytotoxic
		metastatic prostate cancercell line PC-3M			inhibition of migration
		Murine C38 colon carcinoma
		Murine L1210 leukemia
		Renal cell carcinoma																																											24.4 µM
	Insects
		Aphids(Myzuspersicae)											LC50 34.5 µg/mL
		Drosophila.
	plants
		green foxtail (Setariaviridis)
		immature Bing cherry fruits																											2.5 µg												2.5 µg
		Nicotiana tabacum																												10 µM
		Nicotiana tabacum leaf cells																				10 µg/mL
		peach																											0.6 mg/mL
		Solanum sp. leafcells																				10 µg/mL
		tomato leaves								>100 µg/mL
	virusses
		infectious hematopoietic necrosis virus
		hepatitis C virus
[truncated: 3 more columns]
